# Supplementary material for: A new species of stygobitic snail in the genus Antrorbis Hershler & Thompson, 1990 (Gastropoda, Cochliopidae) from the Appalachian Valley and Ridge of eastern Tennessee, USA
Source: Zookeys. 2019 Dec 10;898:103–20. doi: 10.3897/zookeys.898.46917 (PMC6926427; doi:10.3897/zookeys.898.46917)
Supplement: XML Treatment for Antrorbis tennesseensis [file zookeys.898.46917-treatment1.xml]

<!DOCTYPE tp:taxon-treatment
  PUBLIC "-//TaxonX//DTD Taxonomic Treatment Publishing DTD v0 20100105//EN" "tax-treatment-NSO.dtd">
<tp:taxon-treatment xmlns:tp="http://www.plazi.org/taxpub"><tp:treatment-meta><kwd-group><label>Taxon classification</label><kwd><named-content xmlns:xlink="http://www.w3.org/1999/xlink" content-type="kingdom">Animalia</named-content></kwd><kwd><named-content xmlns:xlink="http://www.w3.org/1999/xlink" content-type="order">Littorinimorpha</named-content></kwd><kwd><named-content xmlns:xlink="http://www.w3.org/1999/xlink" content-type="family">Cochliopidae</named-content></kwd></kwd-group><mixed-citation publication-type="journal"><person-group><name><surname>Gladstone</surname><given-names>Nicholas S.</given-names></name><name><surname>Perez</surname><given-names>Kathryn E.</given-names></name><name><surname>Pieper</surname><given-names>Evelyn B.</given-names></name><name><surname>Carter</surname><given-names>Evin T.</given-names></name><name><surname>Dooley</surname><given-names>Katherine E.</given-names></name><name><surname>Shoobs</surname><given-names>Nathaniel F.</given-names></name><name><surname>Engel</surname><given-names>Annette S.</given-names></name><name><surname>Niemiller</surname><given-names>Matthew L.</given-names></name></person-group><article-title>A new species of stygobitic snail in the genus <italic><tp:taxon-name><tp:taxon-name-part taxon-name-part-type="genus" reg="Antrorbis">Antrorbis</tp:taxon-name-part></tp:taxon-name></italic> Hershler &amp; Thompson, 1990 (<tp:taxon-name><tp:taxon-name-part taxon-name-part-type="class">Gastropoda</tp:taxon-name-part></tp:taxon-name>, <tp:taxon-name><tp:taxon-name-part taxon-name-part-type="family">Cochliopidae</tp:taxon-name-part></tp:taxon-name>) from the Appalachian Valley and Ridge of eastern Tennessee, USA</article-title><source>Zookeys</source><day>10</day><month>12</month><year>2019</year><volume>898</volume><fpage>103</fpage><lpage>120</lpage><pub-id pub-id-type="doi">10.3897/zookeys.898.46917</pub-id></mixed-citation></tp:treatment-meta><tp:nomenclature><tp:taxon-name><object-id xmlns:xlink="http://www.w3.org/1999/xlink" content-type="arpha" xlink:type="simple">A6A6FB0A-D6F1-52B8-9E24-F4987020ED70</object-id>
            <tp:taxon-name-part taxon-name-part-type="genus" reg="Antrorbis">Antrorbis</tp:taxon-name-part>
            <tp:taxon-name-part taxon-name-part-type="species" reg="tennesseensis">tennesseensis</tp:taxon-name-part>
            <object-id xmlns:xlink="http://www.w3.org/1999/xlink" content-type="zoobank" xlink:type="simple">http://zoobank.org/8DBE2C9C-7378-48B1-AAF8-7AD7095DEE43</object-id>
          </tp:taxon-name><tp:taxon-authority>Perez, Shoobs, Gladstone, &amp; Niemiller</tp:taxon-authority><tp:taxon-status xmlns:xlink="http://www.w3.org/1999/xlink" xlink:type="simple">sp. nov.</tp:taxon-status><xref ref-type="fig" rid="F1">Figs 1A–F</xref><xref ref-type="fig" rid="F2">, 2A–J</xref></tp:nomenclature><tp:treatment-sec sec-type="Holotype" id="SECID0ETUAE"><title>Holotype.</title><p>ANSP 476793 (one dry shell in vial, radula, and operculum on SEM stub), stream in Cave Creek Cave (<abbrev xmlns:xlink="http://www.w3.org/1999/xlink" xlink:title="Tennessee Cave Survey" id="ABBRID0EZUAE" xlink:type="simple">TCS</abbrev> no. TRN5), Roane County, Tennessee, U.S.A.</p></tp:treatment-sec><tp:treatment-sec sec-type="Paratypes" id="SECID0E4UAE"><title>Paratypes.</title><p>ANSP A477042 (same lot as holotype, two whole wet specimens, two dissected wet specimens, one operculum on SEM stub). Three specimens (one dry shell on SEM stub, two whole wet specimens) from Eblen Cave (<abbrev xmlns:xlink="http://www.w3.org/1999/xlink" xlink:title="Tennessee Cave Survey" id="ABBRID0EDVAE" xlink:type="simple">TCS</abbrev> no. TRN6), Roane County, Tennessee, U.S.A. Specimens are currently housed at the University of Alabama in Huntsville.</p></tp:treatment-sec><tp:treatment-sec sec-type="material" id="SECID0EHVAE"><title>Other examined material.</title><p>ANSP A476794 (three whole wet specimens), stream in Pedigo Cave (<abbrev xmlns:xlink="http://www.w3.org/1999/xlink" xlink:title="Tennessee Cave Survey" id="ABBRID0ENVAE" xlink:type="simple">TCS</abbrev> no. TKN103), Knox County, Tennessee, U.S.A. Tentatively classified as <tp:taxon-name><tp:taxon-name-part taxon-name-part-type="genus" reg="Antrorbis">Antrorbis</tp:taxon-name-part> <tp:taxon-name-part taxon-name-part-type="uncertainty-rank">cf.</tp:taxon-name-part> <tp:taxon-name-part taxon-name-part-type="species" reg="tennesseensis">tennesseensis</tp:taxon-name-part></tp:taxon-name>.</p></tp:treatment-sec><tp:treatment-sec sec-type="Morphological diagnosis" id="SECID0E5VAE"><title>Morphological diagnosis.</title><p>A minute, planispiral <italic><tp:taxon-name><tp:taxon-name-part taxon-name-part-type="genus" reg="Antrorbis">Antrorbis</tp:taxon-name-part></tp:taxon-name></italic>, which can be readily distinguished from its sole known congener by the absence of raised tubercles on its finely spirally striate protoconch and its unique radular formula.</p></tp:treatment-sec><tp:treatment-sec sec-type="Molecular diagnosis" id="SECID0ELWAE"><title>Molecular diagnosis.</title><p>Average uncorrected pairwise genetic distance at the mitochondrial <abbrev xmlns:xlink="http://www.w3.org/1999/xlink" xlink:title="cytochrome oxidase subunit 1" id="ABBRID0ERWAE" xlink:type="simple">CO1</abbrev> locus between <italic><tp:taxon-name><tp:taxon-name-part taxon-name-part-type="genus" reg="Antrorbis">A.</tp:taxon-name-part> <tp:taxon-name-part taxon-name-part-type="species" reg="tennesseensis">tennesseensis</tp:taxon-name-part></tp:taxon-name></italic> and <italic><tp:taxon-name><tp:taxon-name-part taxon-name-part-type="genus" reg="Antrorbis">A.</tp:taxon-name-part> <tp:taxon-name-part taxon-name-part-type="species" reg="breweri">breweri</tp:taxon-name-part></tp:taxon-name></italic> is 11.7%, with 74.5 ± 2.14 mutations separating the two species. Additionally, average uncorrected pairwise genetic distance at <abbrev xmlns:xlink="http://www.w3.org/1999/xlink" xlink:title="cytochrome oxidase subunit 1" id="ABBRID0ELXAE" xlink:type="simple">CO1</abbrev> between the holotype <italic><tp:taxon-name><tp:taxon-name-part taxon-name-part-type="genus" reg="Antrorbis">A.</tp:taxon-name-part> <tp:taxon-name-part taxon-name-part-type="species" reg="tennesseensis">tennesseensis</tp:taxon-name-part></tp:taxon-name></italic> and the Pedigo Cave population (<tp:taxon-name><tp:taxon-name-part taxon-name-part-type="genus" reg="Antrorbis">Antrorbis</tp:taxon-name-part> <tp:taxon-name-part taxon-name-part-type="uncertainty-rank">cf.</tp:taxon-name-part> <tp:taxon-name-part taxon-name-part-type="species" reg="tennesseensis">tennesseensis</tp:taxon-name-part></tp:taxon-name>) is 9.8%.</p></tp:treatment-sec><tp:treatment-sec sec-type="description" id="SECID0EHYAE"><title>Description.</title><p>Shell (Figs <xref ref-type="fig" rid="F2">2A–F</xref>; <xref ref-type="fig" rid="F3">3A–C</xref>) planispiral, 1.0–1.75 mm in diameter; 0.58–0.78 mm in height, with 2.75 to 3.25 rounded and variably descending whorls marked by deeply impressed sutures. Aperture nearly circular, almost as wide as high (0.55 × 0.56 mm in the holotype), with an internally thickened and slightly reflected peristome. Umbilicus wide, rapidly expanding. Color pale translucent yellow, with a thick, mottled yellow-orange periostracum. Protoconch (Fig. <xref ref-type="fig" rid="F3">3C</xref>) 1.8 whorls, finely spirally striate, with the innermost striae occasionally and variably punctuated or subtuberculate. Spiral striae continuing into the teleoconch weakly, intersecting with similarly weak axial growth lines.</p><p>Operculum (Fig. <xref ref-type="fig" rid="F3">3D, E</xref>) paucispiral with 4.5 whorls, ovate, thin, round, externally concave and sub-conical in profile, with a fragile, tapered periphery. Inner side smooth, with retractor muscle scar variably and roughly thickened but with no peg. Outer side covered with a noticeably thick periostracum.</p><p>Radula (Fig. <xref ref-type="fig" rid="F3">3F–J</xref>) as in its congener <italic><tp:taxon-name><tp:taxon-name-part taxon-name-part-type="genus" reg="Antrorbis">A.</tp:taxon-name-part> <tp:taxon-name-part taxon-name-part-type="species" reg="breweri">breweri</tp:taxon-name-part></tp:taxon-name></italic>, but differing slightly in the number of cusps on each tooth: central teeth with 11–13 cusps (5-6+1+5-6) and two basal cusps, laterals with 6–8 cusps on the outer side and 5–6 on the inner side, inner marginals with 26–30 cusps, outer marginals with 19–21 cusps. Data from ANSP 476793, the holotype.</p><p>Animal soft body is absent of pigment except for scattered clumps of black granules on stomach and digestive gland; intestine with orange, oval fecal pellets extends from terminal end of animal through body whorl. Digestive system anatomy similar to that described for <italic><tp:taxon-name><tp:taxon-name-part taxon-name-part-type="genus" reg="Antrorbis">A.</tp:taxon-name-part> <tp:taxon-name-part taxon-name-part-type="species" reg="breweri">breweri</tp:taxon-name-part></tp:taxon-name></italic>, including intestinal coil in anterior pallial roof exhibiting “reversed-S-shape.” Digestive gland extends for ~1 whorl. Penis simple, strap-like, tapers to a blunt distal end, not as sharply tapered as in <italic><tp:taxon-name><tp:taxon-name-part taxon-name-part-type="genus" reg="Antrorbis">A.</tp:taxon-name-part> <tp:taxon-name-part taxon-name-part-type="species" reg="breweri">breweri</tp:taxon-name-part></tp:taxon-name></italic>. Neither terminal papillae nor specialized penial glands observed. Testis one mass with no lobes. Seminal vesicle short and uncoiled, attaching at end of testis. Ovary an orangish mass, filling ~less than 25% of one whorl, capsule gland and albumen gland approximately equal in size, both underly and posterior to the intestine, bursa copulatrix pear shaped. Shells of individuals from Cave Creek Cave are somewhat thicker than those from Pedigo Cave and the fecal pellets are larger and more ovate in shape.</p></tp:treatment-sec><tp:treatment-sec sec-type="etymology" id="SECID0EI1AE"><title>Etymology.</title><p>The specific epithet <italic>tennesseensis</italic> is in reference to this species being from the state of Tennessee. It is also a reference to the University of Tennessee in Knoxville, where several of the authors received degrees (MLN, NSG, and ETC) or are faculty (ASE). Suggested common name is Tennessee Cavesnail.</p></tp:treatment-sec><tp:treatment-sec sec-type="distribution" id="SECID0EY1AE"><title>Distribution.</title><p><italic><tp:taxon-name><tp:taxon-name-part taxon-name-part-type="genus" reg="Antrorbis">Antrorbis</tp:taxon-name-part> <tp:taxon-name-part taxon-name-part-type="species" reg="tennesseensis">tennesseensis</tp:taxon-name-part></tp:taxon-name></italic> is known only from two caves developed within karst valleys near the confluence of the Clinch and Tennessee rivers and in upper Cambrian to lower Ordovician carbonate rocks of the Knox Group of the <abbrev xmlns:xlink="http://www.w3.org/1999/xlink" xlink:title="Appalachian Valley and Ridge" id="ABBRID0EJ2AE" xlink:type="simple">AVR</abbrev> of eastern Tennessee (Fig. <xref ref-type="fig" rid="F1">1</xref>). Cave Creek Cave and Eblen Cave are only 6 km apart from each other on opposite sides of a surface watershed divide, but cave passages could be hydrologically connected. In contrast, Pedigo Cave (<tp:taxon-name><tp:taxon-name-part taxon-name-part-type="genus" reg="Antrorbis">Antrorbis</tp:taxon-name-part> <tp:taxon-name-part taxon-name-part-type="uncertainty-rank">cf.</tp:taxon-name-part> <tp:taxon-name-part taxon-name-part-type="species" reg="tennesseensis">tennesseensis</tp:taxon-name-part></tp:taxon-name>) is located to the northeast in northern Knox County. There could be additional caves with <italic><tp:taxon-name><tp:taxon-name-part taxon-name-part-type="genus" reg="Antrorbis">A.</tp:taxon-name-part> <tp:taxon-name-part taxon-name-part-type="species" reg="tennesseensis">tennesseensis</tp:taxon-name-part></tp:taxon-name></italic> within the immediate karst area, but the potential for a significantly wider distribution for <italic><tp:taxon-name><tp:taxon-name-part taxon-name-part-type="genus" reg="Antrorbis">A.</tp:taxon-name-part> <tp:taxon-name-part taxon-name-part-type="species" reg="tennesseensis">tennesseensis</tp:taxon-name-part></tp:taxon-name></italic> throughout eastern Tennessee is low due to the generally restrictive nature of folded and faulted nature of the karstified strata.</p></tp:treatment-sec><tp:treatment-sec sec-type="ecology" id="SECID0EU3AE"><title>Ecology.</title><p>Snails are largely found amongst cobble in shallow cave streams in the dark zone. At Cave Creek Cave, several snails could be observed on a single cobble, and <italic><tp:taxon-name><tp:taxon-name-part taxon-name-part-type="genus" reg="Caecidotea">Caecidotea</tp:taxon-name-part></tp:taxon-name></italic> spp. and <italic><tp:taxon-name><tp:taxon-name-part taxon-name-part-type="genus" reg="Crangonyx">Crangonyx</tp:taxon-name-part></tp:taxon-name></italic> spp. amphipods were found on the same rocks as snails. From Pedigo Cave (<tp:taxon-name><tp:taxon-name-part taxon-name-part-type="genus" reg="Antrorbis">Antrorbis</tp:taxon-name-part> <tp:taxon-name-part taxon-name-part-type="uncertainty-rank">cf.</tp:taxon-name-part> <tp:taxon-name-part taxon-name-part-type="species" reg="tennesseensis">tennesseensis</tp:taxon-name-part></tp:taxon-name>), a single small crayfish (<italic><tp:taxon-name><tp:taxon-name-part taxon-name-part-type="genus" reg="Cambarus">Cambarus</tp:taxon-name-part> <tp:taxon-name-part taxon-name-part-type="species" reg="bartonii">bartonii</tp:taxon-name-part></tp:taxon-name></italic>) was observed, but no other aquatic species were seen in the cave stream. Several snails were also found in close proximity on the same rock, with up to seven individuals on a single rock. No other fauna was found in Eblen Cave, and no egg masses or other aspects of the reproductive biology of <italic><tp:taxon-name><tp:taxon-name-part taxon-name-part-type="genus" reg="Antrorbis">A.</tp:taxon-name-part> <tp:taxon-name-part taxon-name-part-type="species" reg="tennesseensis">tennesseensis</tp:taxon-name-part></tp:taxon-name></italic> have been observed from any of the caves. Although annual physicochemical measurements were not acquired in this study, the parameters measured once from each system (Table <xref ref-type="table" rid="T3">3</xref>) were similar and within the expected conditions for water flowing through carbonate rocks.</p><table-wrap id="T3" position="float" orientation="portrait"><label>Table 3.</label><caption><p>Examples of physicochemical measurements from each cave.</p></caption><table id="TID0EWTBG" rules="all"><tbody><tr><th rowspan="1" colspan="1">Cave</th><th rowspan="1" colspan="1">Sampling date</th><th rowspan="1" colspan="1">Temperature (°C)</th><th rowspan="1" colspan="1">pH</th><th rowspan="1" colspan="1">Specific conductance (µS/cm)</th></tr><tr><td rowspan="1" colspan="1">Cave Creek Cave</td><td rowspan="1" colspan="1">3 February 2019</td><td rowspan="1" colspan="1">14.5</td><td rowspan="1" colspan="1">6.95</td><td rowspan="1" colspan="1">253.6</td></tr><tr><td rowspan="1" colspan="1">Eblen Cave</td><td rowspan="1" colspan="1">24 March 2019</td><td rowspan="1" colspan="1">12.0</td><td rowspan="1" colspan="1">7.45</td><td rowspan="1" colspan="1">285.1</td></tr><tr><td rowspan="1" colspan="1">Pedigo Cave</td><td rowspan="1" colspan="1">27 January 2019</td><td rowspan="1" colspan="1">14.1</td><td rowspan="1" colspan="1">6.74</td><td rowspan="1" colspan="1">282.4</td></tr></tbody></table></table-wrap></tp:treatment-sec><tp:treatment-sec sec-type="habitat" id="SECID0E3AAG"><title>Habitat.</title><p><italic><tp:taxon-name><tp:taxon-name-part taxon-name-part-type="genus" reg="Antrorbis">Antrorbis</tp:taxon-name-part> <tp:taxon-name-part taxon-name-part-type="species" reg="tennesseensis">tennesseensis</tp:taxon-name-part></tp:taxon-name></italic> has been observed on the sides and undersurface of larger cobble and flat rocks in shallow water (&lt; 12 cm water depth) of the stream in Cave Creek Cave and more than one meter of water depth in Pedigo Cave (<tp:taxon-name><tp:taxon-name-part taxon-name-part-type="genus" reg="Antrorbis">Antrorbis</tp:taxon-name-part> <tp:taxon-name-part taxon-name-part-type="uncertainty-rank">cf.</tp:taxon-name-part> <tp:taxon-name-part taxon-name-part-type="species" reg="tennesseensis">tennesseensis</tp:taxon-name-part></tp:taxon-name>). At Cave Creek Cave, <italic><tp:taxon-name><tp:taxon-name-part taxon-name-part-type="genus" reg="Antrorbis">A.</tp:taxon-name-part> <tp:taxon-name-part taxon-name-part-type="species" reg="tennesseensis">tennesseensis</tp:taxon-name-part></tp:taxon-name></italic> has been found only from a small (55 m<sup>2</sup>) area ca. 40 m from the entrance (Fig. <xref ref-type="fig" rid="F4">4A</xref>). Snails had higher abundances among small cobble substrate and larger rocks in the cave stream near the stream bank (i.e., within 0.6 m), with an average flow rate of 0.34 m/s and depth below 8 cm. At Pedigo Cave, <tp:taxon-name><tp:taxon-name-part taxon-name-part-type="genus" reg="Antrorbis">Antrorbis</tp:taxon-name-part> <tp:taxon-name-part taxon-name-part-type="uncertainty-rank">cf.</tp:taxon-name-part> <tp:taxon-name-part taxon-name-part-type="species" reg="tennesseensis">tennesseensis</tp:taxon-name-part></tp:taxon-name> were found throughout the cave stream, and specifically in a riffle with several flat rocks and cobbles ca. 30 m from the entrance. They were also found in deeper pools under larger rocks (Fig. <xref ref-type="fig" rid="F4">4B</xref>). At Eblen Cave, only three snails were found within the primary stream passage accessible in the right fork ca. 100 m from the cave entrance. All snails were found on larger rocks semi-submerged in silt-bottom substrate, which was the primary substrate at the beginning of the stream.</p><fig id="F4" position="float" orientation="portrait"><object-id xmlns:xlink="http://www.w3.org/1999/xlink" content-type="doi" xlink:type="simple">10.3897/zookeys.898.46917.figure4</object-id><object-id xmlns:xlink="http://www.w3.org/1999/xlink" content-type="zenodo_dep_id" xlink:type="simple">3578749</object-id><object-id xmlns:xlink="http://www.w3.org/1999/xlink" content-type="arpha" xlink:type="simple">FB7D1BC8-3517-5716-AF68-9EFC56AD4A44</object-id><label>Figure 4.</label><caption><p><bold>A</bold> Cave Creek Cave. Bottom <bold>B</bold> Pedigo Cave <bold>C</bold> Eblen Cave (NSG and ETC). Photograph credits: <bold>A, B</bold> NSG <bold>C</bold> EBP.</p></caption><graphic xmlns:xlink="http://www.w3.org/1999/xlink" xlink:href="zookeys-898-103-g004.jpg" position="float" orientation="portrait" xlink:type="simple" id="oo_363806.jpg"><uri content-type="original_file" xlink:type="simple">https://binary.pensoft.net/fig/363806</uri></graphic></fig></tp:treatment-sec><tp:treatment-sec sec-type="Phylogenetic relationships" id="SECID0ETDAG"><title>Phylogenetic relationships.</title><p>The resulting <abbrev xmlns:xlink="http://www.w3.org/1999/xlink" xlink:title="cytochrome oxidase subunit 1" id="ABBRID0EZDAG" xlink:type="simple">CO1</abbrev> gene topology of the <abbrev xmlns:xlink="http://www.w3.org/1999/xlink" xlink:title="maximum likelihood" id="ABBRID0E4DAG" xlink:type="simple">ML</abbrev> phylogeny is shown in Fig. <xref ref-type="fig" rid="F5">5</xref>. The genus <italic><tp:taxon-name><tp:taxon-name-part taxon-name-part-type="genus" reg="Antrorbis">Antrorbis</tp:taxon-name-part></tp:taxon-name></italic> clusters with the stygobitic <tp:taxon-name><tp:taxon-name-part taxon-name-part-type="family">Cochliopidae</tp:taxon-name-part></tp:taxon-name> along with the recently reassigned <italic><tp:taxon-name><tp:taxon-name-part taxon-name-part-type="genus" reg="Phreatodrobia">Phreatodrobia</tp:taxon-name-part></tp:taxon-name></italic> (<xref ref-type="bibr" rid="B4">Clark 2019a</xref>) and the genus <italic><tp:taxon-name><tp:taxon-name-part taxon-name-part-type="genus" reg="Holsingeria">Holsingeria</tp:taxon-name-part></tp:taxon-name></italic>. The holotype population of <italic><tp:taxon-name><tp:taxon-name-part taxon-name-part-type="genus" reg="Antrorbis">A.</tp:taxon-name-part> <tp:taxon-name-part taxon-name-part-type="species" reg="tennesseensis">tennesseensis</tp:taxon-name-part></tp:taxon-name></italic> forms a clade with <italic><tp:taxon-name><tp:taxon-name-part taxon-name-part-type="genus" reg="Antrorbis">A.</tp:taxon-name-part> <tp:taxon-name-part taxon-name-part-type="species" reg="breweri">breweri</tp:taxon-name-part></tp:taxon-name></italic>. population, but forms a paraphyletic group with the morphologically similar Pedigo Cave population (<tp:taxon-name><tp:taxon-name-part taxon-name-part-type="genus" reg="Antrorbis">Antrorbis</tp:taxon-name-part> <tp:taxon-name-part taxon-name-part-type="uncertainty-rank">cf.</tp:taxon-name-part> <tp:taxon-name-part taxon-name-part-type="species" reg="tennesseensis">tennesseensis</tp:taxon-name-part></tp:taxon-name>) in the maximum likelihood phylogeny. However, results of the KH and SH tests fail to reject the <italic>a priori</italic> topology of monophyly (<italic>P</italic> &gt; 0.05 for both tests).</p><fig id="F5" position="float" orientation="portrait"><object-id xmlns:xlink="http://www.w3.org/1999/xlink" content-type="doi" xlink:type="simple">10.3897/zookeys.898.46917.figure5</object-id><object-id xmlns:xlink="http://www.w3.org/1999/xlink" content-type="zenodo_dep_id" xlink:type="simple">3578751</object-id><object-id xmlns:xlink="http://www.w3.org/1999/xlink" content-type="arpha" xlink:type="simple">AA641EB5-C687-547B-9E77-1A029F03CEF8</object-id><label>Figure 5.</label><caption><p>Maximum-likelihood phylogeny of four families within the <tp:taxon-name><tp:taxon-name-part taxon-name-part-type="family">Cochliopidae</tp:taxon-name-part></tp:taxon-name>. Phylogeny is inferred by W-IQ-TREE based on mitochondrial <abbrev xmlns:xlink="http://www.w3.org/1999/xlink" xlink:title="cytochrome oxidase subunit 1" id="ABBRID0EXGAG" xlink:type="simple">CO1</abbrev> sequences (658 bp aligned). Ultrafast bootstrap support values shown at nodes.</p></caption><graphic xmlns:xlink="http://www.w3.org/1999/xlink" xlink:href="zookeys-898-103-g005.jpg" position="float" orientation="portrait" xlink:type="simple" id="oo_363807.jpg"><uri content-type="original_file" xlink:type="simple">https://binary.pensoft.net/fig/363807</uri></graphic></fig></tp:treatment-sec><tp:treatment-sec sec-type="Conservation assessment" id="SECID0EAHAG"><title>Conservation assessment.</title><p>This species is currently only known from two caves that are within geologically and hydrologically restricted strata. However, the third cave population for <tp:taxon-name><tp:taxon-name-part taxon-name-part-type="genus" reg="Antrorbis">Antrorbis</tp:taxon-name-part> <tp:taxon-name-part taxon-name-part-type="uncertainty-rank">cf.</tp:taxon-name-part> <tp:taxon-name-part taxon-name-part-type="species" reg="tennesseensis">tennesseensis</tp:taxon-name-part></tp:taxon-name> was incorporated in these analyses. The NatureServe rank calculated for <italic><tp:taxon-name><tp:taxon-name-part taxon-name-part-type="genus" reg="Antrorbis">Antrorbis</tp:taxon-name-part> <tp:taxon-name-part taxon-name-part-type="species" reg="tennesseensis">tennesseensis</tp:taxon-name-part></tp:taxon-name></italic> is Critically Imperiled (G1). For the IUCN Red List assessment, <italic><tp:taxon-name><tp:taxon-name-part taxon-name-part-type="genus" reg="Antrorbis">A.</tp:taxon-name-part> <tp:taxon-name-part taxon-name-part-type="species" reg="tennesseensis">tennesseensis</tp:taxon-name-part></tp:taxon-name></italic> was assessed as Endangered (EN) B1a, as the species is known from fewer than five sites and has an EOO &lt;5,000 km<sup>2</sup>. The AOO was calculated as 12.0 km<sup>2</sup> and EOO was 73.3 km<sup>2</sup>. A maximum of 23 (on 3 June 2018), 54 (on 15 December 2018), and 3 individuals (on 24 March 2019) were observed at Cave Creek, Pedigo, and Eblen Caves, respectively. Mean number of snails observed at Cave Creek Cave and Pedigo Cave (for which multiple surveys were conducted) was 18.4 ± 4.3 and 36 ± 7.8, respectively. Overall, threat impact for this species was calculated as Very High, with the two most outstanding categories of the threat assessment being Human Intrusion and Disturbance and Pollution.</p></tp:treatment-sec><tp:treatment-sec><!--Section generated to contain objects referenced in tp:taxon-treatment.--><fig id="F1" position="float" orientation="portrait"><object-id xmlns:xlink="http://www.w3.org/1999/xlink" content-type="doi" xlink:type="simple">10.3897/zookeys.898.46917.figure1</object-id><object-id xmlns:xlink="http://www.w3.org/1999/xlink" content-type="zenodo_dep_id" xlink:type="simple">3578743</object-id><object-id xmlns:xlink="http://www.w3.org/1999/xlink" content-type="arpha" xlink:type="simple">BA7C7394-B170-5E63-89C2-234190ECA9FB</object-id><label>Figure 1.</label><caption><p>Distribution of <italic><tp:taxon-name><tp:taxon-name-part taxon-name-part-type="genus" reg="Antrorbis">Antrorbis</tp:taxon-name-part></tp:taxon-name></italic> spp. in relation to USGS hydrologic units: regions (HU2, shaded areas), basins (HU6, solid black lines), and subbasins (HU8, solid grey lines; unlabeled in map). <italic><tp:taxon-name><tp:taxon-name-part taxon-name-part-type="genus" reg="Antrorbis">Antrorbis</tp:taxon-name-part> <tp:taxon-name-part taxon-name-part-type="species" reg="breweri">breweri</tp:taxon-name-part></tp:taxon-name></italic> occurs within the Upper Coosa subbasin of the South Atlantic-Gulf region, whereas <italic><tp:taxon-name><tp:taxon-name-part taxon-name-part-type="genus" reg="Antrorbis">A.</tp:taxon-name-part> <tp:taxon-name-part taxon-name-part-type="species" reg="tennesseensis">tennesseensis</tp:taxon-name-part></tp:taxon-name></italic> and <tp:taxon-name><tp:taxon-name-part taxon-name-part-type="genus" reg="Antrorbis">Antrorbis</tp:taxon-name-part> <tp:taxon-name-part taxon-name-part-type="uncertainty-rank">cf.</tp:taxon-name-part> <tp:taxon-name-part taxon-name-part-type="species" reg="tennesseensis">tennesseensis</tp:taxon-name-part></tp:taxon-name> occurs in the Watts Bar Lake and Lower Clinch subbasins within the Upper Tennessee basin (Tennessee region), respectively.</p></caption><graphic xmlns:xlink="http://www.w3.org/1999/xlink" xlink:href="zookeys-898-103-g001.jpg" position="float" orientation="portrait" xlink:type="simple" id="oo_363803.jpg"><uri content-type="original_file" xlink:type="simple">https://binary.pensoft.net/fig/363803</uri></graphic></fig><fig id="F2" position="float" orientation="portrait"><object-id xmlns:xlink="http://www.w3.org/1999/xlink" content-type="doi" xlink:type="simple">10.3897/zookeys.898.46917.figure2</object-id><object-id xmlns:xlink="http://www.w3.org/1999/xlink" content-type="zenodo_dep_id" xlink:type="simple">3578745</object-id><object-id xmlns:xlink="http://www.w3.org/1999/xlink" content-type="arpha" xlink:type="simple">18B8AB77-99BC-5742-BE33-DB2D76AC60A5</object-id><label>Figure 2.</label><caption><p>Paratype specimens of <italic><tp:taxon-name><tp:taxon-name-part taxon-name-part-type="genus" reg="Antrorbis">Antrorbis</tp:taxon-name-part> <tp:taxon-name-part taxon-name-part-type="species" reg="tennesseensis">tennesseensis</tp:taxon-name-part></tp:taxon-name></italic> sp. nov. <bold>A, B</bold> Paratypes ANSP A477042 <bold>C–E</bold><tp:taxon-name><tp:taxon-name-part taxon-name-part-type="genus" reg="Antrorbis">Antrorbis</tp:taxon-name-part> <tp:taxon-name-part taxon-name-part-type="uncertainty-rank">cf.</tp:taxon-name-part> <tp:taxon-name-part taxon-name-part-type="species" reg="tennesseensis">tennesseensis</tp:taxon-name-part></tp:taxon-name>; ANSP A476794 <bold>F</bold> live specimens of <tp:taxon-name><tp:taxon-name-part taxon-name-part-type="genus" reg="Antrorbis">Antrorbis</tp:taxon-name-part> <tp:taxon-name-part taxon-name-part-type="uncertainty-rank">cf.</tp:taxon-name-part> <tp:taxon-name-part taxon-name-part-type="species" reg="tennesseensis">tennesseensis</tp:taxon-name-part></tp:taxon-name>from Pedigo Cave. Scale bar: 1 mm. Photograph credits: <bold>A–E</bold> NFS; F MLN.</p></caption><graphic xmlns:xlink="http://www.w3.org/1999/xlink" xlink:href="zookeys-898-103-g002.jpg" position="float" orientation="portrait" xlink:type="simple" id="oo_363804.jpg"><uri content-type="original_file" xlink:type="simple">https://binary.pensoft.net/fig/363804</uri></graphic></fig><fig id="F3" position="float" orientation="portrait"><object-id xmlns:xlink="http://www.w3.org/1999/xlink" content-type="doi" xlink:type="simple">10.3897/zookeys.898.46917.figure3</object-id><object-id xmlns:xlink="http://www.w3.org/1999/xlink" content-type="zenodo_dep_id" xlink:type="simple">3578747</object-id><object-id xmlns:xlink="http://www.w3.org/1999/xlink" content-type="arpha" xlink:type="simple">86B53028-3A58-5821-A28D-565766F18D67</object-id><label>Figure 3.</label><caption><p>Shell, opercula, and radula of <italic><tp:taxon-name><tp:taxon-name-part taxon-name-part-type="genus" reg="Antrorbis">Antrorbis</tp:taxon-name-part> <tp:taxon-name-part taxon-name-part-type="species" reg="tennesseensis">tennesseensis</tp:taxon-name-part></tp:taxon-name></italic> sp. nov. <bold>A, B</bold> Holotype, ANSP 476793 <bold>C</bold> protoconch of <tp:taxon-name><tp:taxon-name-part taxon-name-part-type="genus" reg="Antrorbis">Antrorbis</tp:taxon-name-part> <tp:taxon-name-part taxon-name-part-type="uncertainty-rank">cf.</tp:taxon-name-part> <tp:taxon-name-part taxon-name-part-type="species" reg="tennesseensis">tennesseensis</tp:taxon-name-part></tp:taxon-name>, ANSP 476793 <bold>D</bold> operculum, outer side, ANSP A477042 <bold>E</bold> operculum, inner side, ANSP 476793 <bold>F</bold> radula of ANSP 476793 <bold>G</bold> central teeth, ANSP 476793 <bold>H</bold> lateral teeth, ANSP 476793 <bold>I</bold> inner marginal teeth, ANSP 476793 <bold>J</bold> outer marginal teeth, ANSP 476793 Scale bars: 0.5 mm (<bold>A, B</bold>); 200 μm (<bold>C</bold>); 200 μm (<bold>D, E</bold>); 20 μm (<bold>F</bold>); 5 μm (<bold>G</bold>); 5 μm (<bold>H</bold>); 10 μm (<bold>I, J</bold>). Photograph credits: NFS.</p></caption><graphic xmlns:xlink="http://www.w3.org/1999/xlink" xlink:href="zookeys-898-103-g003.jpg" position="float" orientation="portrait" xlink:type="simple" id="oo_363805.jpg"><uri content-type="original_file" xlink:type="simple">https://binary.pensoft.net/fig/363805</uri></graphic></fig></tp:treatment-sec><ref-list><ref id="B4"><mixed-citation xmlns:xlink="http://www.w3.org/1999/xlink" xlink:type="simple"><person-group><name name-style="western"><surname>Clark</surname><given-names>S</given-names></name></person-group> (<year>2019a</year>) <article-title><tp:taxon-name><tp:taxon-name-part taxon-name-part-type="family">Cochliopidae</tp:taxon-name-part></tp:taxon-name> Tryon 1866.</article-title> In: <person-group><name name-style="western"><surname>Lydeard</surname><given-names>C</given-names></name><name name-style="western"><surname>Cummings</surname><given-names>KS</given-names></name></person-group> (<role>Eds</role>) <issue-title>Freshwater Mollusks of the World: A Distribution Atlas.</issue-title><source>Johns Hopkins University Press, Baltimore</source>, <fpage>104</fpage>–<lpage>109</lpage>.</mixed-citation></ref></ref-list></tp:taxon-treatment>
