# Supplementary material for: A new species of stygobitic snail in the genus Antrorbis Hershler & Thompson, 1990 (Gastropoda, Cochliopidae) from the Appalachian Valley and Ridge of eastern Tennessee, USA
Source: Zookeys. 2019 Dec 10;898:103–20. doi: 10.3897/zookeys.898.46917 (PMC6926427; doi:10.3897/zookeys.898.46917)
Supplement: Supplementary material 1 [file zookeys-898-103-s001.xlsx]

## Sheet: Sheet1
Cave Name	TCS no.	County	Visitation Dates	Personnel	Lithology	Cave Description	Water Depth	Benthic Habitat	Watershed
Cave Creek Cave	TRN5	Roane	28 June 2014;	1st trip: MLN, ASE, ETC, CDR Stephen, S Engel, A Paterson, and J Carter	Ordovician Mascot Dolomite	Ca. 135 m traversable passage with stream, discharging as a spring entrance	5 cm to 3 m at normal flow	Primarily silt and sand with interspersed gravel and cobbles	The cave stream flows into Cave Creek, which empties directly into Watts Bar Lake on the Tennessee River.
			3 May 2018,
			3 June 2018,	Later trips: NSG and EBP
			3 July 2018, 15 December 2018
Pedigo Cave	TKN103	Knox	14 July 2018;	1st & 3rd trip: NSG and EBP	Cambrian Maynardville Limestone	Ca. 35 m of traversable passage, with stream flow in small room near cave terminus	2-meter deep pool	Fine silt, sand, and gravel mixed with larger cobble and smooth-faced rocks	The cave is within the Melton Hill Lake watershed of the Clinch River, which flows into Watts Bar Lake and the Tennessee River.
			27 July 2018; 15 December 2018
				2nd trip: MLN and NSG
Eblen Cave	TRN6	Roane	2019-03-24	ETC, NSG, and EBP	Copper Ridge Dolomite	1,020 m of traversable passage, with 200 m of cave stream	<0.3 m deep	Larger rocks at first ~25 m, with cobble/fine silt/ sand throughout passage	The cave stream flows into Mill Creek on the surface, which is in the Clinch River watershed of the Tennessee River.
